# Supplementary material for: Precise Regulation of the TAA1/TAR-YUCCA Auxin Biosynthesis Pathway in Plants
Source: Int J Mol Sci. 2023 May 10;24(10):8514. doi: 10.3390/ijms24108514 (PMC10218526; doi:10.3390/ijms24108514)
Supplement: Supplementary file 1 [file ijms-24-08514-s001.zip]

Archive with 1 entries (1 files):
- ijms-2332772-supplementary.pdf
